# Supplementary material for: A generalized epilepsy network derived from brain abnormalities and deep brain stimulation
Source: Nat Commun. 2025 Mar 24;16:2783. doi: 10.1038/s41467-025-57392-7 (PMC11933423; doi:10.1038/s41467-025-57392-7)
Supplement: Supplementary file 4 — Source Data [file 41467_2025_57392_MOESM4_ESM.xlsx]

## Sheet: Figure1c_data
Figure 1c		Region
	Spheres	temporal	parietal	occipital	insular	frontal	cerebellum	thalamus	hippocampus	brainstem	basal ganglia
	Sphere 1	0	0	0	0	1	0	0	0	0	0
	Sphere 2	0	0	0	0	1	0	0	0	0	0
	Sphere 3	1	0	0	0	0	0	0	0	0	0
	Sphere 4	1	0	0	0	0	0	0	1	0	0
	Sphere 5	0	0	0	0	1	0	0	0	0	0
	Sphere 6	0	1	0	0	0	0	0	0	0	0
	Sphere 7	0	0	0	0	1	0	0	0	0	0
	Sphere 8	0	1	0	0	0	0	0	0	0	0
	Sphere 9	0	1	0	0	0	0	0	0	0	0
	Sphere 10	0	0	0	0	1	0	0	0	0	0
	Sphere 11	0	0	0	0	1	0	0	0	0	0
	Sphere 12	1	0	0	0	0	0	0	0	0	0
	Sphere 13	1	0	0	1	0	0	0	0	0	1
	Sphere 14	0	0	0	0	0	0	0	0	1	0
	Sphere 15	0	0	0	0	1	0	0	0	0	0
	Sphere 16	1	0	0	0	0	0	0	1	0	0
	Sphere 17	1	0	0	1	0	0	0	0	0	0
	Sphere 18	0	0	0	0	0	0	0	0	0	1
	Sphere 19	0	0	0	0	1	0	0	0	0	0
	Sphere 20	0	0	0	0	0	0	1	0	0	1
	Sphere 21	0	0	0	0	0	0	0	0	0	1
	Sphere 22	1	0	0	0	0	0	0	1	0	0
	Sphere 23	0	0	0	0	0	0	1	0	0	0
	Sphere 24	0	0	0	0	0	0	1	0	0	1
	Sphere 25	0	1	0	0	1	0	0	0	0	0
	Sphere 26	0	0	0	0	0	0	0	0	0	1
	Sphere 27	0	0	1	0	0	0	0	0	0	0
	Sphere 28	0	1	0	0	1	0	0	0	0	0
	Sphere 29	0	0	1	0	0	0	0	0	0	0
	Sphere 30	0	0	0	0	0	1	0	0	0	0
	Sphere 31	0	0	0	0	0	1	0	0	0	0
	Sphere 32	0	0	0	0	1	0	0	0	0	0
	Sphere 33	0	0	0	0	1	0	0	0	0	0
	Sphere 34	0	0	1	0	0	1	0	0	0	0
	Sphere 35	0	0	1	0	0	0	0	0	0	0
	Sphere 36	0	0	0	0	0	0	0	0	0	0
	Sphere 37	0	0	0	0	1	0	0	0	0	0
	Sphere 38	0	0	0	0	0	0	1	0	0	0
	Sphere 39	0	0	0	0	1	0	0	0	0	0
	Sphere 40	0	0	0	0	1	0	0	0	0	0
	Sphere 41	0	1	0	0	0	0	0	0	0	0
	Sphere 42	0	0	0	0	0	1	0	0	0	0
	Sphere 43	1	1	0	0	0	0	0	0	0	0
	Sphere 44	0	0	0	0	0	0	1	0	0	0
	Sphere 45	0	0	0	0	1	0	0	0	0	0
	Sphere 46	0	0	0	0	1	0	0	0	0	0
	Sphere 47	0	0	0	0	0	1	0	0	0	0
	Sphere 48	0	1	0	0	1	0	0	0	0	0
	Sphere 49	0	0	0	0	0	0	1	0	0	0
	Sphere 50	1	0	0	1	0	0	0	0	0	0
	Sphere 51	0	0	0	0	0	0	1	0	0	1
	Sphere 52	1	0	0	1	0	0	0	0	0	0
	Sphere 53	0	0	0	0	1	0	0	0	0	0
	Sphere 54	0	0	0	1	0	0	0	0	0	1
	Sphere 55	0	0	0	0	0	0	1	0	0	0
	Sphere 56	0	0	0	0	0	0	1	0	0	0
	Sphere 57	1	0	0	0	0	0	0	0	0	0
	Sphere 58	0	0	0	0	0	0	1	0	0	0
	Sphere 59	0	0	0	0	0	0	0	1	0	0
	Sphere 60	0	0	0	0	0	0	0	0	0	0
	Sphere 61	0	1	0	1	1	0	0	0	0	0
	Sphere 62	0	0	0	0	0	1	0	0	0	0
	Sphere 63	0	0	0	0	0	1	0	0	0	0
	Sphere 64	0	1	0	0	0	0	0	0	0	0
	Sphere 65	0	1	0	1	1	0	0	0	0	0
	Sphere 66	1	0	1	0	0	1	0	0	0	0
	Sphere 67	0	0	0	0	0	0	1	0	0	0
	Sphere 68	1	0	1	0	0	1	0	0	0	0
	Sphere 69	1	0	0	0	0	0	0	1	0	0
	Sphere 70	1	0	0	0	0	0	0	1	0	0
	Sphere 71	0	1	0	0	1	0	0	0	0	0
	Sphere 72	0	0	0	0	1	0	0	0	0	0
	Sphere 73	0	0	0	0	0	1	0	0	0	0
	Sphere 74	0	0	0	0	0	1	0	0	0	0
	Sphere 75	0	0	0	0	1	0	0	0	0	0
	Sphere 76	0	0	0	0	1	0	0	0	0	0
	Sphere 77	0	0	0	0	0	0	1	0	0	0
	Sphere 78	0	0	0	0	1	0	0	0	0	0
	Sphere 79	0	0	1	0	0	0	0	0	0	0
	Sphere 80	0	0	0	0	0	0	0	0	0	1
	Sphere 81	0	0	0	0	0	0	1	0	0	0
	Sphere 82	0	0	0	0	0	0	1	0	0	0
	Sphere 83	0	0	0	0	1	0	0	0	0	0
	Sphere 84	1	0	0	0	0	0	0	0	0	0
	Sphere 85	0	0	0	0	1	0	0	0	0	0
	Sphere 86	0	1	1	0	0	0	0	0	0	0
	Sphere 87	0	0	0	0	1	0	0	0	0	0
	Sphere 88	0	0	0	0	1	0	0	0	0	0
	Sphere 89	1	0	0	1	1	0	0	0	0	0
	Sphere 90	0	0	0	0	1	0	0	0	0	0
	Sphere 91	0	0	0	0	1	0	0	0	0	0
	Sphere 92	1	0	0	0	0	0	0	0	0	0
	Sphere 93	0	0	0	0	1	0	0	0	0	0
	Sphere 94	0	0	0	0	1	0	0	0	0	0
	Sphere 95	0	1	1	0	0	1	0	0	0	0
	Sphere 96	0	0	0	0	0	0	1	0	0	0
	Sphere 97	0	0	0	0	0	0	1	0	0	0
	Sphere 98	0	0	0	0	0	0	1	0	0	0
	Sphere 99	0	0	0	0	0	0	1	0	0	0
	Sphere 100	0	0	0	0	0	0	0	0	0	1
	Sphere 101	0	0	0	0	1	0	0	0	0	0
	Sphere 102	0	0	0	0	0	0	1	0	0	1
	Sphere 103	0	0	0	0	1	0	0	0	0	0
	Sphere 104	0	0	0	1	0	0	0	0	0	1
	Sphere 105	0	0	0	0	1	0	0	0	0	0
	Sphere 106	0	0	0	0	0	1	0	0	0	0
	Sphere 107	1	1	0	1	0	0	0	0	0	0
	Sphere 108	1	1	0	1	1	0	0	0	0	0
	Sphere 109	0	0	0	0	0	1	0	0	0	0
	Sphere 110	0	0	0	0	0	1	0	0	0	0
	Sphere 111	0	1	0	0	0	0	0	0	0	0
	Sphere 112	1	1	0	1	1	0	0	0	0	0
	Sphere 113	0	0	0	0	0	1	0	0	0	0
	Sphere 114	0	0	1	0	0	0	0	0	0	0
	Sphere 115	1	1	0	1	0	0	0	0	0	0
	Sphere 116	1	0	0	0	0	0	0	0	0	0
	Sphere 117	1	0	0	0	0	0	0	0	0	1
	Sphere 118	0	0	0	0	0	0	0	0	0	1
	Sphere 119	0	0	0	0	0	1	0	0	0	0
	Sphere 120	0	0	0	0	0	0	0	0	0	1
	Sphere 121	0	0	0	0	0	1	0	0	0	0
	Sphere 122	0	0	1	0	0	1	0	0	0	0
	Sphere 123	0	0	0	0	1	0	0	0	0	0
	Sphere 124	0	0	0	0	0	0	1	0	0	0
	Sphere 125	0	0	0	1	0	0	0	0	0	1
	Sphere 126	0	0	0	0	0	0	1	0	0	0
	Sphere 127	0	0	0	0	1	0	0	0	0	0
	Sphere 128	1	0	0	0	0	0	0	0	0	0
	Sphere 129	0	1	0	0	0	0	0	0	0	0
	Sphere 130	0	1	0	0	1	0	0	0	0	0
	Sphere 131	0	0	0	0	1	0	0	0	0	0
	Sphere 132	0	0	0	0	0	0	1	0	0	0

## Sheet: Figure3a_data
Figure 3a
	Permutation	Network Overlap
	1	0.268772
	2	0.183694
	3	0.319462
	4	0.369155
	5	0.417413
	6	0.468969
	7	0.174361
	8	0.140377
	9	0.37272
	10	0.33779
	11	0.241892
	12	0.337453
	13	0.330052
	14	0.323
	15	0.28678
	16	0.248079
	17	0.36642
	18	0.33087
	19	0.448292
	20	0.274828
	21	0.0976606
	22	0.310873
	23	0.493446
	24	0.531148
	25	0.144861
	26	0.251533
	27	0.226686
	28	0.220204
	29	0.143054
	30	0.439458
	31	0.353963
	32	0.349988
	33	0.379839
	34	0.394104
	35	0.430376
	36	0.442015
	37	0.413896
	38	0.193419
	39	0.215193
	40	0.225373
	41	0.21094
	42	0.458888
	43	0.143841
	44	0.272
	45	0.274352
	46	0.479102
	47	0.27631
	48	0.508816
	49	0.232986
	50	0.362383
	51	0.187098
	52	0.257879
	53	0.422758
	54	0.379143
	55	0.482527
	56	0.25586
	57	0.435157
	58	0.416402
	59	0.30285
	60	0.177413
	61	0.267744
	62	0.646142
	63	0.232537
	64	0.419236
	65	0.401959
	66	0.200819
	67	0.26312
	68	0.418185
	69	0.409059
	70	0.169891
	71	0.214593
	72	0.276124
	73	0.458214
	74	0.230411
	75	0.156817
	76	0.274083
	77	0.371924
	78	0.466514
	79	0.256946
	80	0.273492
	81	0.449154
	82	0.377051
	83	0.336151
	84	0.274697
	85	0.587716
	86	0.221716
	87	0.394191
	88	0.248179
	89	0.280106
	90	0.155963
	91	0.431116
	92	0.396537
	93	0.114725
	94	0.422339
	95	0.302203
	96	0.34144
	97	0.410488
	98	0.211589
	99	0.24481
	100	0.44583
	101	0.330633
	102	0.265679
	103	0.289623
	104	0.248223
	105	0.351998
	106	0.319022
	107	0.245168
	108	0.386251
	109	0.265493
	110	0.339412
	111	0.374567
	112	0.354118
	113	0.271009
	114	0.270179
	115	0.325041
	116	0.312966
	117	0.426876
	118	0.276135
	119	0.440644
	120	0.288989
	121	0.274147
	122	0.34697
	123	0.380475
	124	0.298298
	125	0.269084
	126	0.407435
	127	0.153964
	128	0.276267
	129	0.474999
	130	0.36441
	131	0.323763
	132	0.196268
	133	0.514052
	134	0.210708
	135	0.406662
	136	0.400116
	137	0.31644
	138	0.438441
	139	0.247136
	140	0.364453
	141	0.318408
	142	0.310514
	143	0.249031
	144	0.237064
	145	0.52895
	146	0.455484
	147	0.383936
	148	0.350944
	149	0.251756
	150	0.219787
	151	0.283321
	152	0.137164
	153	0.355989
	154	0.255697
	155	0.254353
	156	0.282923
	157	0.375048
	158	0.167347
	159	0.46823
	160	0.283053
	161	0.187852
	162	0.354167
	163	0.191322
	164	0.462202
	165	0.357986
	166	0.422788
	167	0.305522
	168	0.397699
	169	0.163829
	170	0.228089
	171	0.382462
	172	0.309181
	173	0.269011
	174	0.202406
	175	0.175221
	176	0.414581
	177	0.311718
	178	0.302167
	179	0.175599
	180	0.389739
	181	0.350314
	182	0.312853
	183	0.253175
	184	0.410611
	185	0.2585
	186	0.225535
	187	0.172033
	188	0.253146
	189	0.130495
	190	0.304365
	191	0.324263
	192	0.253883
	193	0.168806
	194	0.355051
	195	0.273317
	196	0.405905
	197	0.338961
	198	0.292871
	199	0.263322
	200	0.195337
	201	0.184784
	202	0.359952
	203	0.439756
	204	0.179911
	205	0.3934
	206	0.326208
	207	0.126123
	208	0.309648
	209	0.381219
	210	0.224341
	211	0.283343
	212	0.150435
	213	0.253226
	214	0.144617
	215	0.350608
	216	0.285871
	217	0.25105
	218	0.471572
	219	0.236828
	220	0.269416
	221	0.129692
	222	0.271441
	223	0.288413
	224	0.299233
	225	0.402593
	226	0.309022
	227	0.529938
	228	0.380525
	229	0.228862
	230	0.335913
	231	0.297888
	232	0.378121
	233	0.32318
	234	0.140449
	235	0.274868
	236	0.429128
	237	0.263026
	238	0.108765
	239	0.371812
	240	0.298588
	241	0.226092
	242	0.361991
	243	0.275273
	244	0.144589
	245	0.312421
	246	0.0696316
	247	0.446377
	248	0.249623
	249	0.197564
	250	0.218517
	251	0.388574
	252	0.310798
	253	0.421581
	254	0.161103
	255	0.16663
	256	0.226638
	257	0.589511
	258	0.214308
	259	0.238631
	260	0.389102
	261	0.304418
	262	0.231972
	263	0.168862
	264	0.427266
	265	0.192806
	266	0.570446
	267	0.455257
	268	0.398016
	269	0.420442
	270	0.303675
	271	0.217601
	272	0.248029
	273	0.275864
	274	0.410622
	275	0.387485
	276	0.29388
	277	0.13651
	278	0.398546
	279	0.318191
	280	0.382279
	281	0.30523
	282	0.345385
	283	0.436848
	284	0.299336
	285	0.424311
	286	0.310428
	287	0.222485
	288	0.431218
	289	0.204346
	290	0.418222
	291	0.208163
	292	0.256809
	293	0.58064
	294	0.313978
	295	0.205031
	296	0.351008
	297	0.197624
	298	0.23551
	299	0.277335
	300	0.221917
	301	0.164344
	302	0.261112
	303	0.208874
	304	0.38848
	305	0.234665
	306	0.441261
	307	0.226374
	308	0.246901
	309	0.344958
	310	0.25137
	311	0.132938
	312	0.323844
	313	0.282908
	314	0.278725
	315	0.342086
	316	0.30454
	317	0.223213
	318	0.193371
	319	0.42172
	320	0.219363
	321	0.328211
	322	0.327852
	323	0.240145
	324	0.274077
	325	0.362038
	326	0.290681
	327	0.298729
	328	0.232014
	329	0.319511
	330	0.451155
	331	0.234776
	332	0.280504
	333	0.171292
	334	0.297537
	335	0.32612
	336	0.246224
	337	0.302687
	338	0.232182
	339	0.251004
	340	0.192302
	341	0.263744
	342	0.316749
	343	0.578677
	344	0.12827
	345	0.273731
	346	0.308172
	347	0.12596
	348	0.172862
	349	0.456603
	350	0.370075
	351	0.233153
	352	0.31162
	353	0.331587
	354	0.318514
	355	0.193903
	356	0.273143
	357	0.389421
	358	0.351583
	359	0.212514
	360	0.279995
	361	0.361269
	362	0.341203
	363	0.242131
	364	0.242145
	365	0.121212
	366	0.376676
	367	0.281144
	368	0.173442
	369	0.154283
	370	0.410897
	371	0.280133
	372	0.456102
	373	0.158577
	374	0.210317
	375	0.316833
	376	0.1801
	377	0.27595
	378	0.290642
	379	0.291981
	380	0.237746
	381	0.269634
	382	0.429032
	383	0.469943
	384	0.210526
	385	0.26359
	386	0.285048
	387	0.333333
	388	0.293248
	389	0.211576
	390	0.370511
	391	0.214223
	392	0.407088
	393	0.223186
	394	0.336184
	395	0.305724
	396	0.34962
	397	0.255146
	398	0.217065
	399	0.239422
	400	0.245025
	401	0.284228
	402	0.47193
	403	0.306523
	404	0.36874
	405	0.173511
	406	0.160987
	407	0.306627
	408	0.326513
	409	0.320328
	410	0.180141
	411	0.346311
	412	0.504964
	413	0.394063
	414	0.279077
	415	0.185597
	416	0.296632
	417	0.41273
	418	0.205972
	419	0.287106
	420	0.246734
	421	0.253708
	422	0.173546
	423	0.330176
	424	0.195573
	425	0.287269
	426	0.278788
	427	0.24832
	428	0.351333
	429	0.414588
	430	0.411447
	431	0.178309
	432	0.254559
	433	0.364446
	434	0.264301
	435	0.287689
	436	0.283588
	437	0.239635
	438	0.274513
	439	0.371031
	440	0.405731
	441	0.240218
	442	0.39414
	443	0.491165
	444	0.377129
	445	0.217949
	446	0.302383
	447	0.57065
	448	0.474579
	449	0.251828
	450	0.370615
	451	0.268586
	452	0.216021
	453	0.558628
	454	0.299021
	455	0.396906
	456	0.255799
	457	0.243835
	458	0.518163
	459	0.317923
	460	0.323863
	461	0.223473
	462	0.412407
	463	0.180039
	464	0.279133
	465	0.270502
	466	0.265677
	467	0.32516
	468	0.220404
	469	0.41777
	470	0.26307
	471	0.304744
	472	0.515069
	473	0.379663
	474	0.322202
	475	0.190981
	476	0.437829
	477	0.241892
	478	0.174487
	479	0.221748
	480	0.246348
	481	0.192696
	482	0.358484
	483	0.127336
	484	0.435941
	485	0.472732
	486	0.2074
	487	0.459034
	488	0.459588
	489	0.251427
	490	0.312809
	491	0.472351
	492	0.219017
	493	0.2142
	494	0.276446
	495	0.408335
	496	0.480367
	497	0.19578
	498	0.348019
	499	0.230273
	500	0.506836
	501	0.25415
	502	0.292423
	503	0.24985
	504	0.141643
	505	0.42505
	506	0.25887
	507	0.249433
	508	0.278871
	509	0.260417
	510	0.220462
	511	0.320378
	512	0.242519
	513	0.251283
	514	0.412104
	515	0.263775
	516	0.480861
	517	0.283027
	518	0.26791
	519	0.252105
	520	0.439652
	521	0.211792
	522	0.209594
	523	0.28481
	524	0.389177
	525	0.483398
	526	0.400126
	527	0.288194
	528	0.29327
	529	0.278406
	530	0.304867
	531	0.326541
	532	0.205609
	533	0.300197
	534	0.562242
	535	0.197074
	536	0.30231
	537	0.21678
	538	0.207766
	539	0.274629
	540	0.326752
	541	0.165285
	542	0.413183
	543	0.276265
	544	0.171718
	545	0.307538
	546	0.371741
	547	0.359994
	548	0.190867
	549	0.235394
	550	0.302433
	551	0.263866
	552	0.296911
	553	0.25465
	554	0.2627
	555	0.222705
	556	0.498078
	557	0.379519
	558	0.427217
	559	0.370905
	560	0.173937
	561	0.434999
	562	0.232611
	563	0.607705
	564	0.321538
	565	0.337857
	566	0.34685
	567	0.236629
	568	0.394289
	569	0.534758
	570	0.282854
	571	0.29324
	572	0.277706
	573	0.320121
	574	0.470481
	575	0.333172
	576	0.399427
	577	0.323428
	578	0.304898
	579	0.243144
	580	0.337105
	581	0.345565
	582	0.369254
	583	0.386046
	584	0.41769
	585	0.390958
	586	0.416501
	587	0.208413
	588	0.38269
	589	0.249898
	590	0.256182
	591	0.169873
	592	0.348879
	593	0.189448
	594	0.372286
	595	0.213527
	596	0.245084
	597	0.308671
	598	0.294378
	599	0.396533
	600	0.284456
	601	0.269612
	602	0.303185
	603	0.172567
	604	0.233448
	605	0.185336
	606	0.35605
	607	0.205558
	608	0.371991
	609	0.349807
	610	0.178327
	611	0.50377
	612	0.455466
	613	0.367317
	614	0.261384
	615	0.379472
	616	0.276915
	617	0.32051
	618	0.267478
	619	0.230486
	620	0.376597
	621	0.49569
	622	0.164304
	623	0.377593
	624	0.193669
	625	0.259132
	626	0.331511
	627	0.441633
	628	0.254711
	629	0.491924
	630	0.334844
	631	0.237275
	632	0.162536
	633	0.306318
	634	0.211026
	635	0.264851
	636	0.412943
	637	0.375489
	638	0.20705
	639	0.46285
	640	0.285518
	641	0.281847
	642	0.175165
	643	0.373761
	644	0.283294
	645	0.3635
	646	0.309861
	647	0.445095
	648	0.354284
	649	0.182898
	650	0.431724
	651	0.293899
	652	0.254357
	653	0.348366
	654	0.195099
	655	0.325794
	656	0.183582
	657	0.238825
	658	0.197302
	659	0.280465
	660	0.299837
	661	0.349249
	662	0.429798
	663	0.36947
	664	0.242786
	665	0.392581
	666	0.317544
	667	0.23221
	668	0.453899
	669	0.297229
	670	0.236007
	671	0.286789
	672	0.522566
	673	0.317149
	674	0.281421
	675	0.365053
	676	0.444055
	677	0.422677
	678	0.317701
	679	0.380137
	680	0.397227
	681	0.376588
	682	0.472913
	683	0.450034
	684	0.122995
	685	0.466141
	686	0.298194
	687	0.32962
	688	0.186841
	689	0.304158
	690	0.381518
	691	0.434136
	692	0.521688
	693	0.272226
	694	0.196945
	695	0.219394
	696	0.207463
	697	0.175979
	698	0.301914
	699	0.285531
	700	0.483241
	701	0.368685
	702	0.226848
	703	0.15809
	704	0.325983
	705	0.37617
	706	0.337464
	707	0.152423
	708	0.397473
	709	0.311441
	710	0.338325
	711	0.305753
	712	0.220029
	713	0.312256
	714	0.248685
	715	0.572109
	716	0.228707
	717	0.298741
	718	0.192947
	719	0.350611
	720	0.252022
	721	0.178709
	722	0.501799
	723	0.130585
	724	0.372962
	725	0.38131
	726	0.227711
	727	0.268063
	728	0.186613
	729	0.261328
	730	0.245328
	731	0.55766
	732	0.216992
	733	0.390517
	734	0.204363
	735	0.325434
	736	0.205352
	737	0.26638
	738	0.347784
	739	0.308268
	740	0.222107
	741	0.265147
	742	0.237664
	743	0.353051
	744	0.249385
	745	0.486287
	746	0.227751
	747	0.22531
	748	0.486305
	749	0.246361
	750	0.459461
	751	0.28903
	752	0.314207
	753	0.247308
	754	0.315023
	755	0.357074
	756	0.312572
	757	0.139872
	758	0.450541
	759	0.390676
	760	0.428086
	761	0.312618
	762	0.279739
	763	0.282913
	764	0.38195
	765	0.170099
	766	0.303053
	767	0.348322
	768	0.331327
	769	0.279814
	770	0.209872
	771	0.393665
	772	0.224321
	773	0.30162
	774	0.277188
	775	0.383536
	776	0.258464
	777	0.271136
	778	0.378229
	779	0.343024
	780	0.23403
	781	0.485284
	782	0.306803
	783	0.166823
	784	0.417609
	785	0.302355
	786	0.340474
	787	0.482555
	788	0.192994
	789	0.190688
	790	0.295257
	791	0.401293
	792	0.394209
	793	0.255443
	794	0.204198
	795	0.209751
	796	0.537176
	797	0.241838
	798	0.326919
	799	0.340098
	800	0.457687
	801	0.197584
	802	0.206471
	803	0.298017
	804	0.387903
	805	0.394362
	806	0.180818
	807	0.245319
	808	0.424193
	809	0.428014
	810	0.0904209
	811	0.36934
	812	0.329602
	813	0.279223
	814	0.249018
	815	0.228684
	816	0.318652
	817	0.207012
	818	0.195807
	819	0.164107
	820	0.332532
	821	0.234748
	822	0.271651
	823	0.197279
	824	0.327254
	825	0.361342
	826	0.239833
	827	0.430064
	828	0.316148
	829	0.336246
	830	0.307055
	831	0.554888
	832	0.288279
	833	0.508998
	834	0.204703
	835	0.279367
	836	0.280135
	837	0.284428
	838	0.330983
	839	0.386292
	840	0.474616
	841	0.217228
	842	0.213596
	843	0.177918
	844	0.367902
	845	0.401504
	846	0.564154
	847	0.109184
	848	0.303449
	849	0.319065
	850	0.245795
	851	0.241054
	852	0.340556
	853	0.329214
	854	0.378961
	855	0.185905
	856	0.290123
	857	0.217076
	858	0.437571
	859	0.229488
	860	0.26891
	861	0.280264
	862	0.452
	863	0.166576
	864	0.180751
	865	0.27762
	866	0.264239
	867	0.364892
	868	0.353837
	869	0.312075
	870	0.495584
	871	0.457163
	872	0.319877
	873	0.375429
	874	0.388484
	875	0.365043
	876	0.279894
	877	0.298898
	878	0.417682
	879	0.213932
	880	0.302613
	881	0.484223
	882	0.243552
	883	0.309009
	884	0.145901
	885	0.252224
	886	0.25288
	887	0.140672
	888	0.307141
	889	0.266932
	890	0.363357
	891	0.140826
	892	0.265269
	893	0.320827
	894	0.341889
	895	0.281806
	896	0.287493
	897	0.265772
	898	0.349605
	899	0.3595
	900	0.200309
	901	0.419122
	902	0.140249
	903	0.18673
	904	0.30262
	905	0.323739
	906	0.339171
	907	0.266724
	908	0.171555
	909	0.538195
	910	0.323954
	911	0.534565
	912	0.438234
	913	0.236239
	914	0.336729
	915	0.256094
	916	0.391945
	917	0.158631
	918	0.315562
	919	0.322617
	920	0.394748
	921	0.293931
	922	0.415431
	923	0.196429
	924	0.502553
	925	0.297072
	926	0.25112
	927	0.518594
	928	0.289914
	929	0.431764
	930	0.308012
	931	0.5753
	932	0.258879
	933	0.418585
	934	0.407253
	935	0.222432
	936	0.190476
	937	0.33887
	938	0.273704
	939	0.20884
	940	0.187782
	941	0.487021
	942	0.401242
	943	0.434666
	944	0.250311
	945	0.398682
	946	0.197283
	947	0.289492
	948	0.22456
	949	0.145074
	950	0.33986
	951	0.448702
	952	0.450916
	953	0.242725
	954	0.236797
	955	0.362087
	956	0.314801
	957	0.154938
	958	0.318642
	959	0.370924
	960	0.460195
	961	0.362265
	962	0.298047
	963	0.274806
	964	0.282715
	965	0.301091
	966	0.529478
	967	0.191504
	968	0.395882
	969	0.351973
	970	0.220626
	971	0.2938
	972	0.125285
	973	0.371197
	974	0.508663
	975	0.361816
	976	0.0887775
	977	0.251734
	978	0.240117
	979	0.49408
	980	0.509347
	981	0.281932
	982	0.394818
	983	0.231997
	984	0.332454
	985	0.222754
	986	0.27326
	987	0.339211
	988	0.47458
	989	0.512329
	990	0.467815
	991	0.153252
	992	0.246129
	993	0.277949
	994	0.197209
	995	0.499344
	996	0.270482
	997	0.18169
	998	0.389019
	999	0.310819
	1000	0.310067
	1001	0.237637
	1002	0.268684
	1003	0.367161
	1004	0.35099
	1005	0.397877
	1006	0.233389
	1007	0.350051
	1008	0.439186
	1009	0.25853
	1010	0.389423
	1011	0.286428
	1012	0.319805
	1013	0.476306
	1014	0.441958
	1015	0.351863
	1016	0.397907
	1017	0.390569
	1018	0.507925
	1019	0.235438
	1020	0.413676
	1021	0.355763
	1022	0.196531
	1023	0.394826
	1024	0.42192
	1025	0.214754
	1026	0.238572
	1027	0.320887
	1028	0.238699
	1029	0.273294
	1030	0.264311
	1031	0.393919
	1032	0.435547
	1033	0.325635
	1034	0.254434
	1035	0.16712
	1036	0.228656
	1037	0.199992
	1038	0.232514
	1039	0.178501
	1040	0.409727
	1041	0.279073
	1042	0.421505
	1043	0.242223
	1044	0.438481
	1045	0.290618
	1046	0.342277
	1047	0.237481
	1048	0.425592
	1049	0.348898
	1050	0.341577
	1051	0.230543
	1052	0.401578
	1053	0.285181
	1054	0.475346
	1055	0.243375
	1056	0.260113
	1057	0.523317
	1058	0.153652
	1059	0.331296
	1060	0.278255
	1061	0.345916
	1062	0.355524
	1063	0.203097
	1064	0.300364
	1065	0.342895
	1066	0.332191
	1067	0.267052
	1068	0.20105
	1069	0.246375
	1070	0.229853
	1071	0.351399
	1072	0.290516
	1073	0.188346
	1074	0.19507
	1075	0.244654
	1076	0.485188
	1077	0.3118
	1078	0.341086
	1079	0.416649
	1080	0.199389
	1081	0.280033
	1082	0.149113
	1083	0.229556
	1084	0.445339
	1085	0.220518
	1086	0.246413
	1087	0.448031
	1088	0.376585
	1089	0.376455
	1090	0.2275
	1091	0.229641
	1092	0.320808
	1093	0.311693
	1094	0.248116
	1095	0.310386
	1096	0.390239
	1097	0.414037
	1098	0.234963
	1099	0.323894
	1100	0.292966
	1101	0.253253
	1102	0.261475
	1103	0.169999
	1104	0.356767
	1105	0.231763
	1106	0.329624
	1107	0.251936
	1108	0.334505
	1109	0.342525
	1110	0.44829
	1111	0.330959
	1112	0.243243
	1113	0.438024
	1114	0.255674
	1115	0.347368
	1116	0.136709
	1117	0.228226
	1118	0.405759
	1119	0.227086
	1120	0.171336
	1121	0.334718
	1122	0.154799
	1123	0.306522
	1124	0.191717
	1125	0.236445
	1126	0.352957
	1127	0.253175
	1128	0.443854
	1129	0.331896
	1130	0.380628
	1131	0.239304
	1132	0.296856
	1133	0.250091
	1134	0.437113
	1135	0.100434
	1136	0.357377
	1137	0.412105
	1138	0.209051
	1139	0.192549
	1140	0.271049
	1141	0.211492
	1142	0.284959
	1143	0.316821
	1144	0.291168
	1145	0.265337
	1146	0.477187
	1147	0.217756
	1148	0.237267
	1149	0.193008
	1150	0.220462
	1151	0.262677
	1152	0.307079
	1153	0.455698
	1154	0.206928
	1155	0.240465
	1156	0.141572
	1157	0.273313
	1158	0.316387
	1159	0.411984
	1160	0.392383
	1161	0.216421
	1162	0.413686
	1163	0.221406
	1164	0.216955
	1165	0.448191
	1166	0.288255
	1167	0.148793
	1168	0.382531
	1169	0.244788
	1170	0.310152
	1171	0.175658
	1172	0.456944
	1173	0.221433
	1174	0.247899
	1175	0.182347
	1176	0.307469
	1177	0.530258
	1178	0.286117
	1179	0.43313
	1180	0.289805
	1181	0.437938
	1182	0.238763
	1183	0.265025
	1184	0.355456
	1185	0.362174
	1186	0.231898
	1187	0.348562
	1188	0.546999
	1189	0.289788
	1190	0.227438
	1191	0.24464
	1192	0.154359
	1193	0.337425
	1194	0.440922
	1195	0.12797
	1196	0.315579
	1197	0.243144
	1198	0.399032
	1199	0.223203
	1200	0.306371
	1201	0.21138
	1202	0.222875
	1203	0.18727
	1204	0.148503
	1205	0.249889
	1206	0.458813
	1207	0.331858
	1208	0.325527
	1209	0.314006
	1210	0.17694
	1211	0.16871
	1212	0.352071
	1213	0.259293
	1214	0.248629
	1215	0.440582
	1216	0.301535
	1217	0.265077
	1218	0.344293
	1219	0.366481
	1220	0.445075
	1221	0.337835
	1222	0.380428
	1223	0.177819
	1224	0.436821
	1225	0.318361
	1226	0.350007
	1227	0.497604
	1228	0.480499
	1229	0.136559
	1230	0.240581
	1231	0.336902
	1232	0.500581
	1233	0.188368
	1234	0.305394
	1235	0.484372
	1236	0.253705
	1237	0.358416
	1238	0.295675
	1239	0.324499
	1240	0.232067
	1241	0.235687
	1242	0.292966
	1243	0.131073
	1244	0.291623
	1245	0.459861
	1246	0.209696
	1247	0.446085
	1248	0.250424
	1249	0.236677
	1250	0.192526
	1251	0.198648
	1252	0.316534
	1253	0.292234
	1254	0.337812
	1255	0.315487
	1256	0.168912
	1257	0.159117
	1258	0.251434
	1259	0.352433
	1260	0.289614
	1261	0.219489
	1262	0.437258
	1263	0.274364
	1264	0.224014
	1265	0.42905
	1266	0.430996
	1267	0.121404
	1268	0.247202
	1269	0.285138
	1270	0.346164
	1271	0.585671
	1272	0.20868
	1273	0.411331
	1274	0.241299
	1275	0.485238
	1276	0.27921
	1277	0.168716
	1278	0.272928
	1279	0.422292
	1280	0.319036
	1281	0.467942
	1282	0.317375
	1283	0.342786
	1284	0.337507
	1285	0.276426
	1286	0.225583
	1287	0.337251
	1288	0.290276
	1289	0.529172
	1290	0.257461
	1291	0.294339
	1292	0.444019
	1293	0.275285
	1294	0.141658
	1295	0.408249
	1296	0.437213
	1297	0.332641
	1298	0.165229
	1299	0.193147
	1300	0.287125
	1301	0.372853
	1302	0.317823
	1303	0.437399
	1304	0.231623
	1305	0.258514
	1306	0.39996
	1307	0.396126
	1308	0.458189
	1309	0.274265
	1310	0.243404
	1311	0.376729
	1312	0.245745
	1313	0.23503
	1314	0.257494
	1315	0.356337
	1316	0.285169
	1317	0.192558
	1318	0.382371
	1319	0.43771
	1320	0.293724
	1321	0.248692
	1322	0.387977
	1323	0.209999
	1324	0.24235
	1325	0.409463
	1326	0.343625
	1327	0.38778
	1328	0.35538
	1329	0.487442
	1330	0.4116
	1331	0.296649
	1332	0.366606
	1333	0.349516
	1334	0.229487
	1335	0.426307
	1336	0.178315
	1337	0.400178
	1338	0.381708
	1339	0.410752
	1340	0.304552
	1341	0.264554
	1342	0.2972
	1343	0.287956
	1344	0.352914
	1345	0.319834
	1346	0.355538
	1347	0.287526
	1348	0.292854
	1349	0.228369
	1350	0.26116
	1351	0.204301
	1352	0.274291
	1353	0.181223
	1354	0.215773
	1355	0.271193
	1356	0.336631
	1357	0.392948
	1358	0.177239
	1359	0.39023
	1360	0.296414
	1361	0.363533
	1362	0.266714
	1363	0.342636
	1364	0.336021
	1365	0.38714
	1366	0.154352
	1367	0.347943
	1368	0.394892
	1369	0.295874
	1370	0.138971
	1371	0.320099
	1372	0.264327
	1373	0.278447
	1374	0.334341
	1375	0.182399
	1376	0.235812
	1377	0.159456
	1378	0.441938
	1379	0.308708
	1380	0.359977
	1381	0.376718
	1382	0.161905
	1383	0.227534
	1384	0.366372
	1385	0.28253
	1386	0.426575
	1387	0.290926
	1388	0.231261
	1389	0.371047
	1390	0.283889
	1391	0.449544
	1392	0.527967
	1393	0.18251
	1394	0.375899
	1395	0.471046
	1396	0.256332
	1397	0.432287
	1398	0.201894
	1399	0.235656
	1400	0.127274
	1401	0.304522
	1402	0.268016
	1403	0.255187
	1404	0.410372
	1405	0.169301
	1406	0.199994
	1407	0.226204
	1408	0.129536
	1409	0.4044
	1410	0.174432
	1411	0.28758
	1412	0.345022
	1413	0.330764
	1414	0.240573
	1415	0.390722
	1416	0.255512
	1417	0.406662
	1418	0.276649
	1419	0.210965
	1420	0.437831
	1421	0.274504
	1422	0.190146
	1423	0.232807
	1424	0.273589
	1425	0.399007
	1426	0.42351
	1427	0.271822
	1428	0.479301
	1429	0.159474
	1430	0.369441
	1431	0.426892
	1432	0.328597
	1433	0.337446
	1434	0.398988
	1435	0.24824
	1436	0.443652
	1437	0.413643
	1438	0.220024
	1439	0.245474
	1440	0.176963
	1441	0.297366
	1442	0.218434
	1443	0.240403
	1444	0.249016
	1445	0.268655
	1446	0.32587
	1447	0.181069
	1448	0.174912
	1449	0.349809
	1450	0.389469
	1451	0.26248
	1452	0.529623
	1453	0.36173
	1454	0.27885
	1455	0.377745
	1456	0.423608
	1457	0.294805
	1458	0.210561
	1459	0.41108
	1460	0.254397
	1461	0.166753
	1462	0.337482
	1463	0.246786
	1464	0.414679
	1465	0.277477
	1466	0.286783
	1467	0.385061
	1468	0.295957
	1469	0.23343
	1470	0.435671
	1471	0.329263
	1472	0.280919
	1473	0.360149
	1474	0.496694
	1475	0.229571
	1476	0.17378
	1477	0.212463
	1478	0.26156
	1479	0.237739
	1480	0.173893
	1481	0.174959
	1482	0.42135
	1483	0.339575
	1484	0.136762
	1485	0.483055
	1486	0.341142
	1487	0.243541
	1488	0.453958
	1489	0.16435
	1490	0.236033
	1491	0.307968
	1492	0.498087
	1493	0.264949
	1494	0.163334
	1495	0.239741
	1496	0.15263
	1497	0.316067
	1498	0.44313
	1499	0.16507
	1500	0.305163
	1501	0.218549
	1502	0.287807
	1503	0.282937
	1504	0.323391
	1505	0.241852
	1506	0.319135
	1507	0.317071
	1508	0.372339
	1509	0.299517
	1510	0.156279
	1511	0.229828
	1512	0.359347
	1513	0.275676
	1514	0.283945
	1515	0.243013
	1516	0.383333
	1517	0.399447
	1518	0.462626
	1519	0.303137
	1520	0.208388
	1521	0.336284
	1522	0.355593
	1523	0.381893
	1524	0.303556
	1525	0.362405
	1526	0.331249
	1527	0.272113
	1528	0.207664
	1529	0.492881
	1530	0.336378
	1531	0.302686
	1532	0.379459
	1533	0.328552
	1534	0.35235
	1535	0.301065
	1536	0.34161
	1537	0.174466
	1538	0.174191
	1539	0.282006
	1540	0.350759
	1541	0.48325
	1542	0.194967
	1543	0.345345
	1544	0.198923
	1545	0.366197
	1546	0.321261
	1547	0.375268
	1548	0.232068
	1549	0.321847
	1550	0.517642
	1551	0.38066
	1552	0.225265
	1553	0.362296
	1554	0.127459
	1555	0.390331
	1556	0.280646
	1557	0.28629
	1558	0.111956
	1559	0.377299
	1560	0.144171
	1561	0.274719
	1562	0.309618
	1563	0.339241
	1564	0.333817
	1565	0.192183
	1566	0.413562
	1567	0.387589
	1568	0.425452
	1569	0.322465
	1570	0.278531
	1571	0.31524
	1572	0.231851
	1573	0.249447
	1574	0.26752
	1575	0.194457
	1576	0.349741
	1577	0.229466
	1578	0.187335
	1579	0.39462
	1580	0.416127
	1581	0.239317
	1582	0.147459
	1583	0.177851
	1584	0.21074
	1585	0.16281
	1586	0.373234
	1587	0.144402
	1588	0.23213
	1589	0.262117
	1590	0.20501
	1591	0.118046
	1592	0.438255
	1593	0.245481
	1594	0.29343
	1595	0.310835
	1596	0.277784
	1597	0.29556
	1598	0.263367
	1599	0.315179
	1600	0.244956
	1601	0.322142
	1602	0.384966
	1603	0.262494
	1604	0.186794
	1605	0.333862
	1606	0.110918
	1607	0.453248
	1608	0.301587
	1609	0.290985
	1610	0.365119
	1611	0.357351
	1612	0.308936
	1613	0.325403
	1614	0.284448
	1615	0.202842
	1616	0.507089
	1617	0.384488
	1618	0.364146
	1619	0.175531
	1620	0.314376
	1621	0.190667
	1622	0.304056
	1623	0.396148
	1624	0.365532
	1625	0.189387
	1626	0.273089
	1627	0.171591
	1628	0.300535
	1629	0.143298
	1630	0.234212
	1631	0.316549
	1632	0.534432
	1633	0.32888
	1634	0.306553
	1635	0.192139
	1636	0.454158
	1637	0.334538
	1638	0.208751
	1639	0.141555
	1640	0.595157
	1641	0.404289
	1642	0.393782
	1643	0.301778
	1644	0.11526
	1645	0.426827
	1646	0.16797
	1647	0.241052
	1648	0.383541
	1649	0.270148
	1650	0.423127
	1651	0.192707
	1652	0.514603
	1653	0.357558
	1654	0.253423
	1655	0.240154
	1656	0.20763
	1657	0.298978
	1658	0.433777
	1659	0.141046
	1660	0.361594
	1661	0.402406
	1662	0.216482
	1663	0.263068
	1664	0.401109
	1665	0.343276
	1666	0.282614
	1667	0.258543
	1668	0.408107
	1669	0.336038
	1670	0.270037
	1671	0.383905
	1672	0.324399
	1673	0.41981
	1674	0.375235
	1675	0.207433
	1676	0.240975
	1677	0.277694
	1678	0.221479
	1679	0.128612
	1680	0.282808
	1681	0.309829
	1682	0.396014
	1683	0.309592
	1684	0.277233
	1685	0.459713
	1686	0.369364
	1687	0.197317
	1688	0.246161
	1689	0.33846
	1690	0.141252
	1691	0.493764
	1692	0.428734
	1693	0.383112
	1694	0.306686
	1695	0.243055
	1696	0.199549
	1697	0.283278
	1698	0.527138
	1699	0.31688
	1700	0.311253
	1701	0.166759
	1702	0.213194
	1703	0.323571
	1704	0.288251
	1705	0.297469
	1706	0.375283
	1707	0.272305
	1708	0.424497
	1709	0.405055
	1710	0.221402
	1711	0.369036
	1712	0.253243
	1713	0.383356
	1714	0.372723
	1715	0.17071
	1716	0.22387
	1717	0.395816
	1718	0.235345
	1719	0.211211
	1720	0.365911
	1721	0.300223
	1722	0.181869
	1723	0.305738
	1724	0.359108
	1725	0.305777
	1726	0.291075
	1727	0.476228
	1728	0.434024
	1729	0.42051
	1730	0.349819
	1731	0.300281
	1732	0.260181
	1733	0.42837
	1734	0.348134
	1735	0.166563
	1736	0.380403
	1737	0.316014
	1738	0.320788
	1739	0.320587
	1740	0.23574
	1741	0.506831
	1742	0.334891
	1743	0.242646
	1744	0.217493
	1745	0.300171
	1746	0.362898
	1747	0.250746
	1748	0.257599
	1749	0.276327
	1750	0.27031
	1751	0.204157
	1752	0.343435
	1753	0.505025
	1754	0.390603
	1755	0.132823
	1756	0.398558
	1757	0.408233
	1758	0.3024
	1759	0.295762
	1760	0.393629
	1761	0.360993
	1762	0.142784
	1763	0.384555
	1764	0.267285
	1765	0.410362
	1766	0.575545
	1767	0.176708
	1768	0.394265
	1769	0.221265
	1770	0.342872
	1771	0.351368
	1772	0.205778
	1773	0.180937
	1774	0.244939
	1775	0.271837
	1776	0.348281
	1777	0.199949
	1778	0.428468
	1779	0.233883
	1780	0.341466
	1781	0.468288
	1782	0.279036
	1783	0.294732
	1784	0.292312
	1785	0.278789
	1786	0.401145
	1787	0.181647
	1788	0.237293
	1789	0.228583
	1790	0.246346
	1791	0.257797
	1792	0.588779
	1793	0.230096
	1794	0.339299
	1795	0.147199
	1796	0.363836
	1797	0.448381
	1798	0.186585
	1799	0.275473
	1800	0.214639
	1801	0.295863
	1802	0.369081
	1803	0.199977
	1804	0.159358
	1805	0.545143
	1806	0.264747
	1807	0.288871
	1808	0.431578
	1809	0.32196
	1810	0.319787
	1811	0.458027
	1812	0.305916
	1813	0.200904
	1814	0.276996
	1815	0.440738
	1816	0.485536
	1817	0.197433
	1818	0.276929
	1819	0.410197
	1820	0.310415
	1821	0.171978
	1822	0.42655
	1823	0.319244
	1824	0.528125
	1825	0.470506
	1826	0.244499
	1827	0.316922
	1828	0.21965
	1829	0.300764
	1830	0.238253
	1831	0.32035
	1832	0.227063
	1833	0.355612
	1834	0.318285
	1835	0.159583
	1836	0.360779
	1837	0.294178
	1838	0.153906
	1839	0.118583
	1840	0.204869
	1841	0.15572
	1842	0.353648
	1843	0.296554
	1844	0.498789
	1845	0.406654
	1846	0.287183
	1847	0.229516
	1848	0.287835
	1849	0.308519
	1850	0.30387
	1851	0.265565
	1852	0.283785
	1853	0.194262
	1854	0.20654
	1855	0.388482
	1856	0.326457
	1857	0.279109
	1858	0.323673
	1859	0.496463
	1860	0.4603
	1861	0.351658
	1862	0.378724
	1863	0.238614
	1864	0.223088
	1865	0.195351
	1866	0.378306
	1867	0.316572
	1868	0.350475
	1869	0.242492
	1870	0.43004
	1871	0.443251
	1872	0.238399
	1873	0.41571
	1874	0.218433
	1875	0.291458
	1876	0.420126
	1877	0.419335
	1878	0.339053
	1879	0.331947
	1880	0.251817
	1881	0.13532
	1882	0.333208
	1883	0.244662
	1884	0.145314
	1885	0.496514
	1886	0.222896
	1887	0.258983
	1888	0.254033
	1889	0.198624
	1890	0.37238
	1891	0.198872
	1892	0.307167
	1893	0.213515
	1894	0.43564
	1895	0.406939
	1896	0.508039
	1897	0.310258
	1898	0.286775
	1899	0.243976
	1900	0.301619
	1901	0.28879
	1902	0.302126
	1903	0.302447
	1904	0.117925
	1905	0.275212
	1906	0.208198
	1907	0.233403
	1908	0.271227
	1909	0.161687
	1910	0.164353
	1911	0.224115
	1912	0.383059
	1913	0.154281
	1914	0.296046
	1915	0.295073
	1916	0.303332
	1917	0.368226
	1918	0.268802
	1919	0.331818
	1920	0.183015
	1921	0.299178
	1922	0.247001
	1923	0.289403
	1924	0.293657
	1925	0.370098
	1926	0.313962
	1927	0.250961
	1928	0.311202
	1929	0.310032
	1930	0.215674
	1931	0.220462
	1932	0.360384
	1933	0.260118
	1934	0.277262
	1935	0.213089
	1936	0.347139
	1937	0.386549
	1938	0.149787
	1939	0.265923
	1940	0.177497
	1941	0.260928
	1942	0.400532
	1943	0.297661
	1944	0.307363
	1945	0.280571
	1946	0.474851
	1947	0.493119
	1948	0.1743
	1949	0.313008
	1950	0.4453
	1951	0.254486
	1952	0.281526
	1953	0.119929
	1954	0.168424
	1955	0.279912
	1956	0.315683
	1957	0.404762
	1958	0.271156
	1959	0.304807
	1960	0.256365
	1961	0.230188
	1962	0.299462
	1963	0.333641
	1964	0.428432
	1965	0.148659
	1966	0.31531
	1967	0.123594
	1968	0.239892
	1969	0.231676
	1970	0.164132
	1971	0.273019
	1972	0.165181
	1973	0.290394
	1974	0.22225
	1975	0.263966
	1976	0.319376
	1977	0.284989
	1978	0.242785
	1979	0.363263
	1980	0.456354
	1981	0.320972
	1982	0.389868
	1983	0.297696
	1984	0.430572
	1985	0.173254
	1986	0.222097
	1987	0.370964
	1988	0.409669
	1989	0.252573
	1990	0.434241
	1991	0.303151
	1992	0.332689
	1993	0.255759
	1994	0.377944
	1995	0.292794
	1996	0.45303
	1997	0.246713
	1998	0.476103
[truncated: 8,002 more rows]

## Sheet: Figure3b_data
Figure 3b
	EEG-fMRI activation	Network overlap
	IGE study 1	0.72
	IGE study 2	0.7
	IGE study 3	0.71
	IGE study 4	0.53
	IGE study 5	0.53
	IGE study 6	0.37
	Focal study 1	0.3
	Focal study 2	0.18
	Focal study 3	0.48
	Focal study 4	0.45
	Focal study 5	0.47
	Focal study 6	0.35

## Sheet: Figure3c_data
Figure 3c
	Epilepsy	Network overlap
	0	0.510064
	0	-0.423349
	0	-0.346037
	0	0.0872818
	0	-0.522195
	0	-0.55876
	0	-0.453187
	0	-0.278423
	0	-0.239092
	0	0.170238
	0	-0.206123
	0	-0.679942
	0	-0.0829045
	0	0.245133
	0	-0.580942
	0	0.219666
	0	-0.0902783
	0	-0.200196
	0	-0.261224
	0	0.00132951
	0	-0.194121
	0	-0.225584
	0	-0.313017
	0	-0.407373
	0	-0.0147004
	0	-0.557408
	0	0.137796
	0	0.549605
	0	-0.22168
	0	-0.47513
	0	0.143606
	0	0.0660243
	0	-0.11521
	0	-0.0571455
	0	-0.507426
	0	0.299295
	0	-0.0116652
	0	-0.54299
	0	-0.0573225
	0	0.134517
	0	0.00095595
	0	0.098739
	0	-0.675919
	0	-0.439802
	0	0.306283
	0	-0.0264322
	0	0.222043
	0	-0.208657
	0	-0.308281
	0	-0.0334816
	0	-0.577389
	0	-0.647567
	0	0.141687
	0	0.564826
	0	-0.0623042
	0	0.48173
	0	-0.127005
	0	-0.24288
	0	0.2099
	0	-0.439002
	0	-0.236741
	0	-0.0228347
	0	0.0838348
	0	-0.535259
	0	-0.373954
	0	0.139982
	0	-0.514374
	0	-0.418191
	0	-0.4418
	0	-0.275235
	0	-0.166869
	0	-0.0271661
	0	-0.465855
	0	0.184832
	0	0.199012
	0	-0.312792
	0	-0.192727
	0	-0.483602
	0	-0.391949
	0	-0.160485
	0	-0.0926505
	0	0.386188
	0	0.484496
	0	-0.495802
	0	0.445987
	0	-0.374313
	0	-0.496275
	0	0.0241439
	0	-0.443217
	0	0.131071
	0	-0.16616
	0	-0.423465
	0	-0.390627
	0	0.400676
	0	0.19142
	0	-0.154013
	0	-0.412034
	0	0.564719
	0	-0.431625
	0	0.522737
	0	-0.50161
	0	0.0803347
	0	-0.0400097
	0	-0.103594
	0	-0.592297
	0	-0.626613
	0	0.0613604
	0	-0.252542
	0	-0.640511
	0	-0.587421
	0	-0.0404511
	0	0.255286
	0	0.371147
	0	-0.489582
	0	-0.459211
	0	-0.740109
	0	-0.277072
	0	-0.497458
	0	0.191902
	0	-0.270329
	0	0.268377
	0	-0.410861
	0	-0.227102
	0	-0.709019
	0	-0.13444
	0	-0.34264
	0	0.550952
	0	0.399003
	0	-0.150669
	0	-0.140906
	0	0.667037
	0	-0.229577
	0	-0.568389
	0	-0.171371
	0	-0.147919
	0	0.266944
	0	-0.397809
	0	-0.0114039
	0	0.161311
	0	-0.13904
	0	0.249094
	0	0.514499
	0	0.0447517
	0	-0.104145
	0	-0.0568035
	0	0.041189
	0	0.094102
	0	0.125731
	0	-0.268352
	0	-0.427732
	0	-0.311395
	0	-0.162173
	0	0.252184
	0	0.227212
	0	0.0791757
	0	-0.161541
	0	-0.488152
	0	-0.0079948
	0	0.318327
	0	-0.0476903
	0	0.204595
	0	0.390439
	0	0.0682267
	0	0.561139
	0	0.288057
	0	-0.168176
	0	0.265966
	0	0.0676937
	0	0.332055
	0	-0.268381
	0	0.10857
	0	-0.303802
	0	0.0577401
	0	-0.0464098
	0	0.459699
	0	0.555662
	0	0.37221
	0	-0.0179512
	0	-0.11203
	0	-0.353511
	0	0.0567481
	0	-0.218743
	0	0.00808589
	0	-0.125751
	0	0.00729004
	0	0.205295
	0	-0.540181
	0	0.126517
	0	-0.0256429
	0	-0.0028903
	0	0.121774
	0	-0.0556555
	0	-0.12237
	0	0.189202
	0	0.483622
	0	0.167116
	0	-0.0046011
	0	-0.240838
	0	0.0488018
	0	-0.025416
	0	0.151173
	0	-0.0696144
	0	0.158559
	0	0.0832802
	0	-0.131501
	0	0.283323
	0	0.152966
	0	0.067532
	0	0.154831
	0	0.389291
	0	0.0145987
	0	0.0549451
	0	0.5945
	0	0.162759
	0	0.449957
	0	0.206149
	0	-0.232791
	0	0.0835785
	0	-0.168
	0	0.00969288
	0	0.394928
	0	-0.667072
	0	0.349409
	0	0.303774
	0	0.214747
	0	-0.198426
	0	0.367232
	0	0.151358
	0	0.432496
	0	0.0265346
	0	-0.0851976
	0	0.0552757
	0	0.496415
	0	0.0195631
	0	0.2211
	0	0.407176
	0	0.216055
	0	0.321536
	0	0.427868
	0	0.389453
	0	0.633964
	0	0.139291
	0	0.363522
	0	0.648775
	0	0.0765715
	0	-0.0638664
	0	0.557867
	0	0.0774289
	0	-0.1793
	0	0.362603
	0	0.676926
	0	0.470788
	0	0.5543
	0	0.0379185
	0	-0.11021
	0	-0.191733
	0	0.305647
	0	0.413486
	0	0.521452
	0	0.371619
	0	0.423236
	0	0.290482
	0	0.268983
	0	0.0998297
	0	0.744344
	0	0.302461
	0	0.260041
	0	0.00600706
	0	-0.280485
	0	0.430342
	0	-0.355113
	0	0.416912
	0	0.221243
	0	0.413773
	0	0.138237
	0	-0.279917
	0	0.385822
	0	0.350268
	0	-0.390509
	0	0.453753
	0	0.0465913
	0	0.187708
	0	-0.204521
	0	0.441864
	0	0.488697
	0	0.169103
	0	0.469819
	0	0.35812
	0	0.117686
	0	0.223163
	0	0.334502
	0	-0.0262478
	0	0.167108
	0	0.296278
	0	0.292012
	0	0.127389
	0	0.485778
	0	0.397052
	0	-0.111982
	0	0.466765
	0	-0.0334771
	0	0.39908
	0	0.163207
	0	0.243368
	0	0.437606
	0	0.156
	0	0.294804
	0	0.40672
	0	-0.346113
	0	0.351393
	0	0.443191
	0	0.410396
	0	0.132039
	0	0.165421
	0	0.16657
	0	0.413791
	0	0.254982
	0	0.235928
	0	-0.157805
	0	-0.0499543
	0	0.454938
	0	0.141587
	0	0.0556486
	0	0.317266
	0	-0.0724348
	0	0.438784
	0	0.416823
	0	0.262482
	0	-0.0135203
	0	0.411252
	0	0.121106
	0	-0.210422
	0	0.128399
	0	0.125074
	0	0.260428
	0	0.147565
	0	0.145896
	0	0.444337
	0	-0.301274
	0	0.121795
	0	0.632692
	0	0.03372
	0	0.181978
	0	0.588349
	0	0.680522
	0	0.0215284
	0	-0.0046958
	0	0.14986
	0	0.161177
	0	-0.0569239
	0	0.623969
	0	0.397579
	0	0.641074
	0	-0.0531574
	0	0.228089
	0	0.174633
	0	0.549583
	0	0.0614581
	0	0.522383
	0	-0.188608
	0	0.231778
	0	0.471792
	0	0.661612
	0	-0.362506
	0	0.189505
	0	0.234506
	0	-0.390115
	0	0.228095
	0	0.634629
	0	0.332562
	0	0.187586
	0	0.310473
	0	0.234561
	0	-0.682105
	0	0.164191
	0	0.595059
	0	0.149039
	0	0.430403
	0	0.071667
	0	0.444225
	0	0.696502
	0	0.269624
	0	0.344856
	0	0.138233
	0	0.126312
	0	0.272261
	0	0.0988994
	0	0.636691
	0	0.133214
	0	0.155936
	0	0.211831
	0	0.363839
	0	0.37826
	0	-0.379214
	0	-0.288237
	0	0.193483
	0	0.455134
	0	0.353347
	0	-0.251745
	0	-0.0850838
	0	0.450196
	0	0.411543
	0	0.257039
	0	-0.0600491
	0	0.552049
	0	0.416213
	0	0.414611
	0	0.510862
	0	0.174108
	0	0.104206
	0	0.280073
	0	0.115901
	0	0.593431
	0	0.570783
	0	0.305015
	0	-0.0773934
	0	0.0869219
	0	0.0100265
	0	0.582938
	0	0.126388
	0	0.191678
	0	0.191594
	0	0.281615
	0	-0.0336454
	0	0.716741
	0	0.197185
	0	0.152153
	0	-0.134498
	0	0.133435
	0	0.499278
	0	0.0331947
	0	0.102591
	0	0.485279
	0	0.569631
	0	0.531243
	0	0.0355724
	0	0.305557
	0	0.298634
	0	0.16413
	0	0.216935
	0	0.390351
	0	-0.0902754
	0	0.234811
	0	-0.231782
	0	0.152647
	0	0.0572733
	0	0.524754
	0	0.46189
	0	0.05468
	0	0.466687
	0	0.387075
	0	0.424585
	0	0.576621
	0	-0.181771
	0	-0.328571
	0	0.129924
	0	0.0914078
	0	0.106676
	0	0.536415
	0	0.0489871
	0	-0.0109019
	0	0.0990599
	0	-0.0698022
	0	-0.12624
	0	0.299301
	0	0.461029
	0	0.125116
	0	0.426838
	0	0.269311
	0	0.651377
	0	0.604601
	0	0.00468947
	0	0.0774542
	0	0.332366
	0	0.207014
	0	0.724945
	0	0.624449
	0	0.373261
	0	0.40265
	0	0.539052
	0	0.581406
	0	-0.690423
	0	0.68443
	0	-0.0247471
	0	0.1562
	0	0.335653
	0	0.133201
	0	0.129997
	0	0.645485
	0	0.3012
	0	0.664421
	0	0.289307
	0	0.499464
	0	0.0577858
	0	0.549314
	0	0.431984
	0	0.136446
	0	0.0491393
	0	0.136479
	0	0.544031
	0	0.12031
	0	0.3898
	0	0.579014
	0	0.566161
	0	0.56341
	0	0.24802
	0	0.0443559
	0	0.61832
	0	0.438547
	0	0.14727
	0	0.681504
	0	-0.184422
	0	0.342255
	0	0.501463
	0	0.311837
	0	-0.236314
	0	0.00671839
	0	0.172022
	0	0.384023
	0	0.322986
	0	0.157466
	0	0.16564
	0	0.143949
	0	0.1196
	0	0.228323
	0	0.258837
	0	0.714263
	0	0.350306
	0	0.104947
	0	0.32411
	0	0.331118
	0	0.0741277
	0	0.136892
	0	0.172593
	0	0.670032
	0	0.425294
	0	0.577968
	0	0.404826
	0	0.147325
	0	0.255781
	0	0.608009
	0	0.313153
	0	-0.209197
	0	0.436134
	0	0.467365
	0	0.522485
	0	0.576113
	0	0.639577
	0	0.094087
	0	0.0971076
	0	-0.0137917
	0	0.426109
	0	0.264849
	0	0.372141
	0	0.406841
	0	0.069801
	0	0.596475
	0	0.113411
	0	0.0948831
	0	-0.0821511
	0	0.448863
	0	0.546502
	0	0.0793505
	0	0.350582
	0	-0.238105
	0	0.126786
	0	0.223198
	0	0.0628203
	0	-0.02398
	0	0.257931
	0	0.0869776
	0	0.628341
	0	0.531653
	0	0.148041
	0	0.0711862
	0	-0.0290139
	0	-0.0271437
	0	0.540139
	0	-0.244189
	0	0.599881
	0	0.518849
	0	0.590167
	0	0.325833
	0	0.421031
	0	0.29966
	0	0.158552
	0	0.548043
	0	0.365192
	0	0.365591
	0	0.262395
	0	0.0475831
	0	0.490777
	0	0.127735
	0	0.42321
	0	0.533183
	0	-0.121037
	0	0.604008
	0	-0.270777
	0	0.29631
	0	-0.356177
	0	0.0433835
	0	-0.12926
	0	0.188852
	0	0.575745
	0	0.0647135
	0	0.450292
	0	0.300002
	0	0.4012
	0	0.00169454
	0	0.321777
	0	-0.296954
	0	0.270928
	0	0.684175
	0	0.473034
	0	-0.0328182
	0	0.19052
	0	0.590702
	0	0.464612
	0	0.505804
	0	0.526764
	0	0.553924
	0	-0.047409
	0	0.50126
	0	0.134915
	0	0.399794
	0	0.324424
	0	0.52126
	0	0.500951
	0	-0.185965
	0	0.20986
	0	0.577252
	0	0.492325
	0	0.496047
	0	-0.114278
	0	0.0981709
	0	-0.139005
	0	0.115458
	0	0.47301
	0	0.382654
	0	0.650741
	0	-0.040101
	0	0.643532
	0	0.470662
	0	0.272541
	0	0.275059
	0	0.127955
	0	0.142109
	0	0.608282
	0	0.0798593
	0	0.0192868
	0	-0.0240567
	0	-0.0033962
	0	0.0889474
	0	0.359453
	0	-0.517267
	0	0.100853
	0	-0.0398565
	0	0.0744576
	0	0.340033
	0	-0.173891
	0	0.496095
	0	0.205008
	0	0.0169928
	0	-0.0495599
	0	0.00080121
	0	0.0529896
	0	-0.167554
	0	0.230839
	0	0.555549
	0	0.71701
	0	0.183479
	0	0.0206196
	0	0.494328
	0	0.197514
	0	0.107897
	0	0.21227
	0	0.642953
	0	0.114831
	0	0.650809
	0	0.258543
	0	0.0121683
	0	0.663948
	0	-0.169455
	0	-0.0905681
	0	-0.26412
	0	0.142452
	0	0.374223
	0	0.384554
	0	-0.0456117
	0	0.140834
	0	0.696713
	0	-0.135432
	0	0.108404
	0	0.265415
	0	0.290717
	0	0.666372
	0	-0.215261
	0	0.233222
	0	-0.216083
	0	-0.263531
	0	0.231079
	0	0.415753
	0	0.222288
	0	0.0991172
	0	0.432473
	0	0.440849
	0	0.585179
	0	0.100628
	0	0.501828
	0	0.389529
	0	0.53461
	0	0.431706
	0	0.348355
	0	0.400662
	0	0.103144
	0	0.120708
	0	0.149732
	0	0.132639
	0	0.520646
	0	0.00887659
	0	-0.110126
	0	0.011703
	0	0.123778
	0	-0.171651
	0	0.178155
	0	0.0858121
	0	0.357617
	0	0.322636
	0	0.645239
	0	0.720073
	0	0.395745
	0	-0.301376
	0	0.5726
	0	0.506872
	0	0.150615
	0	0.152449
	0	0.101386
	0	0.667872
	0	0.196816
	0	0.0486292
	0	0.578162
	0	0.107206
	0	0.200892
	0	0.715684
	0	0.0224597
	0	-0.124782
	0	0.325276
	0	0.68394
	0	0.408924
	0	0.720723
	0	-0.176698
	0	0.525573
	0	0.0914464
	0	0.243802
	0	-0.109892
	0	0.0860042
	0	-0.120868
	0	-0.259519
	0	0.352542
	0	0.656919
	0	0.246668
	0	0.136074
	0	0.580501
	0	0.347176
	0	0.086676
	0	0.616963
	0	0.174735
	0	0.0917319
	0	0.63239
	0	0.0590439
	0	-0.0956156
	0	0.168399
	0	-0.333365
	0	-0.117252
	0	0.172797
	0	0.00845178
	0	0.0822525
	0	0.235098
	0	0.462868
	0	0.0972214
	0	0.119356
	0	0.0266864
	0	-0.0260019
	0	0.703151
	0	-0.0256723
	0	-0.17319
	0	0.261963
	0	0.142108
	0	0.282495
	0	0.246403
	0	-0.0123356
	0	0.234708
	0	0.384999
	0	0.417205
	0	0.170639
	0	0.578357
	0	-0.117177
	0	0.0266402
	0	-0.0118913
	0	0.112663
	0	0.454693
	0	0.559736
	0	0.0441715
	0	0.108097
	0	-0.22607
	0	0.417131
	0	0.165541
	0	0.326373
	0	-0.0628116
	0	0.12426
	0	0.14003
	0	0.259538
	0	0.172701
	0	0.00645786
	0	-0.504848
	0	0.659063
	0	0.455514
	0	0.175319
	0	0.233971
	0	0.31622
	0	0.33195
	0	0.404689
	0	0.130092
	0	0.56483
	0	0.241277
	0	0.717916
	0	0.352038
	0	0.496701
	0	0.069634
	0	0.523321
	0	0.152044
	0	0.0891515
	0	0.407231
	0	0.145129
	0	0.607451
	0	-0.0309796
	0	0.6473
	0	0.551766
	0	0.157497
	0	0.00051645
	0	0.399075
	0	-0.331609
	0	0.318525
	0	0.296217
	0	0.157962
	0	0.106497
	0	-0.0874147
	0	0.66496
	0	0.0156534
	0	0.312144
	0	0.178642
	0	0.714917
	0	0.717054
	0	0.590146
	0	0.373252
	0	0.300294
	0	0.29295
	0	0.343255
	0	-0.0953336
	0	0.153574
	0	0.38683
	0	0.264746
	0	0.192093
	0	0.245892
	0	0.428175
	0	-0.033492
	0	0.411792
	0	0.250539
	0	0.209094
	0	-0.209613
	0	0.329988
	0	0.588623
	0	0.132533
	0	0.446345
	0	-0.0662425
	0	-0.0055595
	0	0.513557
	0	0.20865
	0	0.334214
	0	0.361193
	0	0.56749
	0	0.299654
	0	0.548197
	0	0.155857
	0	0.160539
	0	-0.0006273
	0	0.386404
	0	0.609386
	0	-0.0086577
	0	-0.730941
	0	-0.205301
	0	0.00973866
	0	0.475223
	0	-0.222497
	0	0.560331
	0	0.208128
	0	0.445408
	0	0.229463
	0	-0.197208
	0	0.230487
	0	-0.156687
	0	0.678552
	0	0.448859
	0	0.451971
	0	-0.292
	0	0.545206
	0	0.507336
	0	0.482153
	0	-0.009114
	0	0.248996
	0	0.476264
	0	0.0511545
	0	0.318384
	0	0.243375
	0	0.398249
	0	-0.412376
	0	0.41295
	0	0.133588
	0	0.206518
	0	-0.0714355
	0	0.038724
	0	0.206359
	0	-0.152061
	0	-0.028973
	0	0.113355
	0	0.421632
	0	0.494613
	0	0.116679
	0	0.4027
	0	0.194982
	0	0.620304
	0	0.113095
	0	-0.116712
	0	-0.008323
	0	-0.0208789
	0	-0.320057
	0	0.550768
	0	0.289945
	0	0.0651755
	0	0.370878
	0	0.210344
	0	-0.29746
	0	0.0450942
	0	0.50964
	0	0.558801
	0	0.135815
	0	0.277198
	0	0.377165
	0	0.0945345
	0	0.0955856
	0	-0.0063394
	0	0.671245
	0	-0.0037475
	0	-0.0524418
	0	0.183923
	0	0.395475
	0	0.15808
	0	0.228944
	0	0.0672483
	0	0.0142761
	0	0.292334
	0	0.380861
	0	0.167264
	0	-0.228027
	0	0.528191
	0	-0.0557777
	0	0.00224039
	0	0.396038
	0	0.457715
	0	-0.0552393
	0	-0.34934
	0	0.392035
	0	0.398253
	0	0.204139
	0	0.205097
	0	0.609302
	0	-0.207767
	0	0.368966
	0	0.141192
	0	0.331515
	0	0.348952
	0	0.1489
	0	0.0556886
	0	0.596107
	0	-0.188491
	0	0.233613
	0	0.474968
	0	-0.511061
	0	0.05758
	0	0.124193
	0	0.358271
	0	0.048481
	0	0.13841
	0	0.206135
	0	-0.0225284
	0	0.355848
	0	0.444629
	0	-0.139212
	0	0.307285
	0	0.318538
	0	-0.361272
	0	-0.134291
	0	0.263979
	0	-0.200589
	0	0.536279
	0	-0.14111
	0	0.269551
	0	0.703253
	0	0.167508
	0	0.0575331
	0	-0.281252
	0	0.132388
	0	0.334413
	0	0.228834
	0	0.409823
	0	-0.0934805
	0	0.226891
	0	0.402876
	0	-0.277288
	0	0.183814
	0	0.0644346
	0	0.133893
	0	0.11427
	0	0.3449
	0	-0.551989
	0	0.356443
	0	0.464612
	0	0.3242
	0	0.125225
	0	-0.218014
	0	-0.15911
	0	-0.646248
	0	-0.0199201
	0	0.158761
	0	0.332685
	0	0.332891
	0	0.0443225
	0	0.30026
	0	0.205727
	0	0.248047
	0	0.0613278
	0	-0.403838
	0	0.436158
	0	0.55671
	0	0.49021
	0	-0.0022242
	0	0.381107
	0	0.585355
	0	-0.603357
	0	0.310046
	0	0.139039
	0	-0.075323
	0	0.537797
	0	-0.0161739
	0	0.351999
	0	0.304982
	0	-0.244643
	0	0.282437
	0	0.0581297
	0	0.137336
	0	0.210912
	0	0.278264
	0	0.197125
	0	0.499478
	0	0.230039
	0	0.555716
	0	0.480055
	0	0.412361
	0	0.222783
	0	0.216864
	0	0.673786
	0	0.0140653
	0	0.356815
	0	0.713481
	0	0.0433005
	0	0.306521
	0	0.301019
	0	0.427284
	0	0.364338
	0	0.302178
	0	-0.302466
	0	0.185956
	0	0.509258
	0	0.21256
	0	0.295842
	0	0.161007
	0	0.254131
	0	0.582004
	0	-0.0402632
	0	0.313168
	0	0.174505
	0	0.565673
	0	0.25737
	0	0.438363
	0	-0.244204
	0	-0.0353496
	0	0.319108
	0	0.628867
	0	0.380057
	0	0.0182547
	0	0.24956
	0	0.12122
	0	0.246355
	0	0.554673
	0	0.32657
	0	0.150096
	0	0.402348
	0	0.364182
	0	0.373721
	0	-0.126079
	0	0.124789
	0	0.0766984
	0	0.505017
	0	0.435441
	0	0.254077
	0	0.710868
	0	0.498499
	0	0.210087
	0	-0.0585299
	0	0.240594
	0	0.291339
	0	0.146679
	0	-0.0097861
	0	0.425834
	0	0.21968
	0	0.189268
	1	-0.145115
	1	-0.170154
	1	-0.259461
	1	-0.362987
	1	-0.13415
	1	-0.162152
	1	-0.175355
	1	-0.513439
	1	-0.0994799
	1	-0.320184
	1	-0.211083
	1	-0.245869
	1	-0.2566
	1	-0.268585
	1	-0.233672
	1	-0.205716
	1	-0.280925
	1	-0.0832272
	1	-0.264021
	1	-0.228569
	1	0.624432
	1	-0.165071
	1	-0.111336
	1	-0.257786
	1	-0.222374
	1	0.0662945
	1	-0.299728
	1	-0.74317
	1	-0.369759
	1	-0.0196141
	1	-0.0993039
	1	-0.133429
	1	-0.281746
	1	-0.346366
	1	-0.285706
	1	-0.123318
	1	-0.0485259
	1	-0.210246
	1	-0.0813761
	1	-0.113743
	1	-0.467398
	1	-0.18727
	1	-0.199658
	1	-0.192037
	1	-0.0432818
	1	-0.243101
	1	-0.348007
	1	-0.136485
	1	-0.316285
	1	-0.322171
	1	-0.0570495
	1	-0.0481337
	1	-0.186233
	1	-0.277127
	1	-0.142744
	1	-0.0956864
	1	-0.219705
	1	-0.316452
	1	-0.237644
	1	-0.429832
	1	-0.0437038
	1	-0.281907
	1	-0.333789
	1	-0.0918116
	1	-0.318125
	1	-0.25502
	1	-0.137586
	1	-0.232602
	1	-0.231309
	1	-0.244578
	1	-0.002456
	1	-0.238722
	1	-0.132065
	1	-0.0232112
	1	-0.362017
	1	-0.0858346
	1	-0.210789
	1	-0.140806
	1	0.202098
	1	-0.468063
	1	0.100301
	1	-0.293992
	1	-0.23935
	1	-0.295861
	1	-0.243468
	1	-0.298869
	1	-0.766948
	1	-0.176208
	1	-0.332304
	1	-0.0649077
	1	-0.309095
	1	-0.304276
	1	-0.208377
	1	-0.32308
	1	-0.0272114
	1	-0.297989
	1	-0.151148
	1	-0.154889
	1	-0.236244
	1	-0.154451
	1	-0.289933
	1	-0.0016598
	1	-0.054112
	1	-0.32607
	1	0.337681
	1	-0.574964
	1	-0.370347
	1	-0.474399
	1	0.36459
	1	0.5383
	1	0.073973
	1	0.503805
	1	-0.191503
	1	-0.373424
	1	-0.483492
	1	0.141018
	1	-0.282795
	1	-0.343284
	1	0.608857
	1	-0.0642891
	1	-0.197707
	1	0.0980702
	1	-0.172412
	1	0.100725
	1	0.402587
	1	-0.548111
	1	0.182378
	1	-0.294007
	1	-0.361025
	1	-0.29981
	1	0.00420933
	1	-0.0010877
	1	0.195543
	1	0.0437942
	1	0.0451868
	1	-0.122239
	1	-0.433572
	1	0.0966919
	1	-0.454092
	1	0.386145
	1	-0.20452
	1	-0.15638
	1	-0.177248
	1	-0.599427
	1	0.0126468
	1	-0.0926505
	1	-0.388806
	1	0.0606616
	1	0.669674
	1	-0.49003
	1	0.194656
	1	-0.0299806
	1	-0.426898
	1	-0.0442847
	1	-0.334551
	1	-0.213054
	1	-0.165118
	1	-0.454315
	1	0.371535
	1	-0.333906
	1	-0.58051
	1	-0.0902689
	1	-0.0649686
	1	-0.392287
	1	-0.219424
	1	-0.182172
	1	-0.103308
	1	-0.195943
	1	-0.0933014
	1	-0.286115
	1	-0.127177
	1	-0.431539
	1	-0.476853
	1	-0.0996617
	1	0.110216
	1	-0.456754
	1	0.138896
	1	0.106404
	1	-0.757578
	1	-0.611685
	1	0.180443
	1	0.00420551
	1	-0.559171
	1	-0.0636219
	1	-0.255128
	1	-0.220924
	1	-0.0437553
	1	-0.179312
	1	0.017856
	1	0.0237825
	1	0.0158011
	1	-0.188486
	1	0.198872
	1	0.307789
	1	0.206125
	1	-0.178032
	1	-0.0950575
	1	-0.08283
	1	-0.430097
	1	0.500523
	1	-0.418982
	1	-0.0045185
	1	-0.0688581
	1	0.0904293
	1	0.0404104
	1	0.170399
	1	0.274547
	1	-0.134294
	1	0.372486
	1	0.0827049
	1	0.106067
	1	-0.0161063
	1	-0.594251
	1	-0.0030469
	1	0.296119
	1	0.285559
	1	-0.124447
	1	-0.664975
	1	0.107494
	1	-0.176613
	1	-0.49679
	1	0.422169
	1	0.364133
	1	0.575003
	1	0.177581
	1	0.0740427
	1	0.41283
	1	0.456196
	1	0.017586
	1	0.0332878
	1	-0.138713
	1	0.429734
	1	0.569983
	1	0.427668
	1	0.0158216
	1	0.548577
	1	0.439194
	1	-0.0281694
	1	0.412446
	1	0.538779
	1	0.739324
	1	0.0449116
	1	0.0674821
	1	0.505962
	1	0.523553
	1	0.421542
	1	-0.141263
	1	0.197648
	1	0.254389
	1	0.153094
	1	0.0224731
	1	-0.277521
	1	0.513884
	1	0.0487366
	1	0.165235
	1	-0.115267
	1	0.105773
	1	0.358545
	1	0.395922
	1	0.63374
	1	0.505502
	1	-0.252433
	1	-0.126249
	1	0.130227
	1	0.423121
	1	-0.0277317
	1	-0.51099
	1	-0.254
	1	-0.307699
	1	0.306752
	1	-0.471701
	1	-0.282786
	1	-0.272874
	1	-0.431837
	1	0.321044
	1	-0.335426
	1	0.0241528
	1	-0.0963693
	1	0.270069
	1	-0.0930023
	1	0.0285523
	1	0.409572
	1	-0.187581
	1	0.271906
	1	0.215085
	1	0.137609
	1	-0.371058
	1	-0.271927
	1	0.169158
	1	0.110397
	1	-0.139073
	1	0.569847
	1	-0.100299
	1	0.0647647
	1	-0.215004
	1	0.254201
	1	0.157313
	1	-0.157311
	1	-0.049511
	1	0.685552
	1	0.384388
	1	-0.627413
	1	-0.267535
	1	0.264844
	1	0.0521576
	1	0.0476151
	1	0.00662058
	1	-0.162115
	1	-0.478393
	1	0.12531
	1	0.157182
	1	0.483478
	1	-0.29831
	1	0.233702
	1	-0.333733
	1	0.667271
	1	-0.206287
	1	0.304606
	1	-0.0928246
	1	0.13295
	1	0.123155
	1	0.0417463
	1	-0.648125
	1	-0.343615
	1	-0.024693
	1	-0.211481
	1	0.142147
	1	0.477722
	1	0.137426
	1	-0.288572
	1	-0.0230626
	1	-0.008264
	1	-0.152743
	1	0.10201
	1	-0.165418
	1	0.0287656
	1	0.333401
	1	0.4941
	1	-0.107695
	1	0.174808
	1	0.521406
	1	-0.199418
	1	-0.284028
	1	0.146846
	1	0.175239
	1	0.402762
	1	-0.0890111

## Sheet: Figure3d_data
Figure 3d
	Scalp EEG electrode	Network overlap
	C4	0.515945
	F4	-0.285225
	Cz	0.574776
	F7	-0.12628
	F3	0.175122
	F8	-0.0994939
	Fp1	-0.674893
	Fp2	-0.779985
	Fz	-0.662245
	O1	-0.175546
	O2	0.0314858
	P3	-0.657403
	P4	-0.672632
	Pz	-0.311544
	T3	-0.484115
	T4	-0.651165
	T5	0.201113
	T6	-0.0282999
	C3	0.450925

## Sheet: Figure4c_data
Figure 4c
	(Inter)effector region	Network overlap
	Effector	0.429877
	Effector	0.384642
	Effector	0.619252
	Effector	0.554714
	Effector	0.793651
	Effector	0.722222
	interEffector	0.714276
	interEffector	0.55771
	interEffector	0.607143
	interEffector	0.559524
	interEffector	0.666667
	interEffector	0.693878

## Sheet: Figure4f_data
Figure 4f
	fMRI network	FzR
	SCAN	0.193083
	cingulopercular	0.165216
	somatmotor	0.149633
	auditory	0.149359
	dorsal attention	0.0806057
	salience	0.0330108
	ventral attention	0.0117054
	visual	-0.0275785
	cinguloparietal	-0.0426145
	retrospplenialtemporal	-0.0662422
	frontoparietal	-0.067282
	default mode	-0.161765

## Sheet: Figure5c_data
Figure 5c
	Thalamic nucleus	Network overlap
	Hb	0.527917
	CM	0.736912
	LGN	0.230799
	THALAMUS	0.561345
	Pul	0.505228
	VA	0.554147
	MGN	0.450833
	MTT	0.3857
	MD-Pf	0.563559
	VLa	0.698337
	VLP	0.657547
	VLPd	0.609226
	VLPv	0.740971
	VPL	0.702205
	AV	0.407516

## Sheet: Figure5d_data
Figure 5d
	Subject	Seizure reduction (%)
	S1	75
	S2	92
	S3	64
	S4	66
	S5	100
	S6	100
	S7	100
	S8	90
	S9	95
	S10	70
	S11	94
	S12	93
	S13	98
	S14	75
	S15	71.429
	S16	100
	S17	60
	S18	-200
	S19	0
	S20	-2
	S21	67

## Sheet: Supplemental_fig10
Supplemental_figure10
		IGE EEG-fMRI activation	IGE network overlap		IGE EEG-fMRI activation	NDD network overlap
		Study 1	0.72		Study 1	0.37
		Study 2	0.7		Study 2	0.37
		Study 3	0.71		Study 3	0.39
		Study 4	0.53		Study 4	0.34
		Study 5	0.53		Study 5	0.27
		Study 6	0.37		Study 6	0.21

[truncated: 1 more sheets: Supplemental_fig11]
